# Supplementary material for: Global-scale phylogenetic linguistic inference from lexical resources
Source: Sci Data. 2018 Oct 9;5:180189. doi: 10.1038/sdata.2018.189 (PMC6176785; doi:10.1038/sdata.2018.189)
Supplement: Supplementary file 1 [file sdata2018189-isa1.zip]

Archive with 3 entries (3 files):
- i_Investigation.txt
- s_Jager_study.txt
- a_Jager_pairwiseDist_assay.txt
