# Supplementary material for: Global-scale phylogenetic linguistic inference from lexical resources
Source: Sci Data. 2018 Oct 9;5:180189. doi: 10.1038/sdata.2018.189 (PMC6176785; doi:10.1038/sdata.2018.189)
Supplement: Supplementary file 1 [file sdata2018189-isa1.zip › i_Investigation.txt]

# Investigation File generated for Scientific Data with Investigation File Authoring Tool version 0.1.0 on 06/08/2018 - This metadata file is CC0
ONTOLOGY SOURCE REFERENCE
Term Source Name	ERO	NCIT
Term Source File	http://data.bioontology.org/ontologies/ERO	http://data.bioontology.org/ontologies/NCIT
Term Source Version	2013-08-02	17.06d
Term Source Description	Eagle-I Research Resource Ontology	National Cancer Institute Thesaurus
INVESTIGATION
Investigation Identifier
Investigation Title
Investigation Description
Investigation Submission Date
Investigation Public Release Date
INVESTIGATION PUBLICATIONS
Investigation PubMed ID
Investigation Publication DOI
Investigation Publication Author List
Investigation Publication Title
Investigation Publication Status
Investigation Publication Status Term Accession Number
Investigation Publication Status Term Source REF
INVESTIGATION CONTACTS
Investigation Person Last Name
Investigation Person Mid Initials
Investigation Person First Name
Investigation Person Address
Investigation Person Phone
Investigation Person Fax
Investigation Person Email
Investigation Person Affiliation
Investigation Person Roles
Investigation Person Roles Term Accession Number
Investigation Person Roles Term Source REF
STUDY
Study Identifier	10.1038/sdata.2018.189
Study Title	Global-scale phylogenetic linguistic inference from lexical resources
Study Submission Date	21/02/2018
Study Public Release Date	09/10/2018
Study Description	http://www.nature.com/articles/sdata2018189#abstract
Study File Name	s_Jager_study.txt
Comment[Subject Keywords]	//;//
Comment[Manuscript Licence]	CC BY-4.0
Comment[Experimental Metadata Licence]	CC0
Comment[Supplementary Information File Name]	
Comment[Supplementary Information File Type]	x-zip-compressed
Comment[Supplementary Information File URL]	http://www.nature.com/articles/sdata2018189#supplementary-information
Comment[Data Repository]	Open Science Framework
Comment[Data Record Accession]	doi:10.17605/OSF.IO/CUFV7
Comment[Data Record URI]	https://doi.org/10.17605/OSF.IO/CUFV7
STUDY DESIGN DESCRIPTORS
Study Design Type	database creation objective	natural language processing objective
Study Design Type Term Accession Number	http://www.ebi.ac.uk/efo/swo/SWO_0000509	ERO:0100106
Study Design Type Term Source REF	ERO	ERO
STUDY PUBLICATIONS
Study PubMed ID
Study Publication DOI
Study Publication Author List
Study Publication Title
Study Publication Status
Study Publication Status Term Accession Number
Study Publication Status Term Source REF
STUDY FACTORS
Study Factor Name	language or dialect	language family
Study Factor Type	Language	Language Family
Study Factor Type Term Accession Number	NCIT:C16779	""
Study Factor Type Term Source REF	NCIT	""
STUDY ASSAYS
Study Assay Measurement Type	linguistic taxon
Study Assay Measurement Type Term Accession Number	""
Study Assay Measurement Type Term Source REF	""
Study Assay Technology Type	machine learning technique
Study Assay Technology Type Term Accession Number	""
Study Assay Technology Type Term Source REF	""
Study Assay Technology Platform	""
Study Assay File Name	a_Jager_pairwiseDist_assay.txt
STUDY PROTOCOLS
Study Protocol Name	Word list acquisition	Creating a distance matrix from word lists	Parameter estimation	Pairwise distances between languages	Phylogenetic inference	Automatic cognate classification
Study Protocol Type	Data Acquisition	data transformation	Data Processing	data transformation	data transformation	data transformation
Study Protocol Type Term Accession Number	NCIT:C142469	OBI:0200000	NCIT:C47925	OBI:0200000	OBI:0200000	OBI:0200000
Study Protocol Type Term Source REF	NCIT	ERO	NCIT	ERO	ERO	ERO
Study Protocol Description						
Study Protocol URI	""	""	""	""	""	""
Study Protocol Version						
Study Protocol Parameters Name	""	""	""	""	""	""
Study Protocol Parameters Name Term Accession Number	""	""	""	""	""	""
Study Protocol Parameters Name Term Source REF	""	""	""	""	""	""
Study Protocol Components Name	""	""	""	""	""	""
Study Protocol Components Type	""	""	""	""	""	""
Study Protocol Components Type Term Accession Number	""	""	""	""	""	""
Study Protocol Components Type Term Source REF	""	""	""	""	""	""
STUDY CONTACTS
Study Person Last Name	Jäger
Study Person First Name	Gerhard
Study Person Mid Initials	
Study Person Email	gerhard.jaeger@uni-tuebingen.de
Study Person Phone	
Study Person Fax	
Study Person Address	
Study Person Affiliation	Tübingen University, Institute of Linguistics, Wilhelmstr. 19, 72074 Tübingen, Germany
Study Person Roles	
Study Person Roles Term Accession Number	
Study Person Roles Term Source REF	
Comment[Study Person ORCID]	0000-0002-9642-9359
Comment[Funder]	
Comment[FundRef ID]	
Comment[Funder Term Source REF]	
Comment[Grant Identifier]	
