# Supplementary material for: Global-scale phylogenetic linguistic inference from lexical resources
Source: Sci Data. 2018 Oct 9;5:180189. doi: 10.1038/sdata.2018.189 (PMC6176785; doi:10.1038/sdata.2018.189)
Supplement: Supplementary file 1 [file sdata2018189-isa1.zip › s_Jager_study.txt]

Source Name	Material Type	Term Source REF	Term Accession Number	Protocol REF	Sample Name	Factor Value[language or dialect]	Factor Value[language family]
40-item core vocabulary lists from Automated Similarity Judgment Program version 17	Database	NCIT	NCIT:C15426	Word list acquisition	ASJP_word_lists	6892 languages or dialects	66 language families
