# Supplementary material for: Global-scale phylogenetic linguistic inference from lexical resources
Source: Sci Data. 2018 Oct 9;5:180189. doi: 10.1038/sdata.2018.189 (PMC6176785; doi:10.1038/sdata.2018.189)
Supplement: Supplementary file 1 [file sdata2018189-isa1.zip › a_Jager_pairwiseDist_assay.txt]

Sample Name	Protocol REF	Protocol REF	Assay Name	Raw Data File	Comment[Data Repository]	Comment[Data Record Accession]	Comment[Data Record URI]	Protocol REF	Derived Data File	Comment[Data Repository]	Comment[Data Record Accession]	Comment[Data Record URI]	Protocol REF	Derived Data File	Comment[Data Repository]	Comment[Data Record Accession]	Comment[Data Record URI]
ASJP_word_lists	Creating a distance matrix from word lists	Parameter estimation	Pointwise Mutual Information scores_to phylogenetic	pmiPipeline/pmiScores.csv	Open Science Framework	doi:10.17605/OSF.IO/CUFV7	https://doi.org/10.17605/OSF.IO/CUFV7	Pairwise distances between languages	pmiPipeline/pmiWorld.csv	Open Science Framework	doi:10.17605/OSF.IO/CUFV7	https://doi.org/10.17605/OSF.IO/CUFV7	Phylogenetic inference	validation/*	Open Science Framework	doi:10.17605/OSF.IO/CUFV7	https://doi.org/10.17605/OSF.IO/CUFV7
ASJP_word_lists	Creating a distance matrix from word lists	Parameter estimation	Pointwise Mutual Information gap penalties_to phylogenetic	pmiPipeline/gapPenalties.csv	Open Science Framework	doi:10.17605/OSF.IO/CUFV7	https://doi.org/10.17605/OSF.IO/CUFV7	Pairwise distances between languages	pmiPipeline/pmiWorld.csv	Open Science Framework	doi:10.17605/OSF.IO/CUFV7	https://doi.org/10.17605/OSF.IO/CUFV7	Phylogenetic inference	validation/*	Open Science Framework	doi:10.17605/OSF.IO/CUFV7	https://doi.org/10.17605/OSF.IO/CUFV7
ASJP_word_lists	Creating a distance matrix from word lists	Parameter estimation	Pointwise Mutual Information scores_to AutoCogClass	pmiPipeline/pmiScores.csv	Open Science Framework	doi:10.17605/OSF.IO/CUFV7	https://doi.org/10.17605/OSF.IO/CUFV7	Pairwise distances between languages	pmiPipeline/pmiWorld.csv	Open Science Framework	doi:10.17605/OSF.IO/CUFV7	https://doi.org/10.17605/OSF.IO/CUFV7	Automatic cognate classification	cognateClustering/*	Open Science Framework	doi:10.17605/OSF.IO/CUFV7	https://doi.org/10.17605/OSF.IO/CUFV7
ASJP_word_lists	Creating a distance matrix from word lists	Parameter estimation	Pointwise Mutual Information gap penalties_to AutoCogClass	pmiPipeline/gapPenalties.csv	Open Science Framework	doi:10.17605/OSF.IO/CUFV7	https://doi.org/10.17605/OSF.IO/CUFV7	Pairwise distances between languages	pmiPipeline/pmiWorld.csv	Open Science Framework	doi:10.17605/OSF.IO/CUFV7	https://doi.org/10.17605/OSF.IO/CUFV7	Automatic cognate classification	cognateClustering/*	Open Science Framework	doi:10.17605/OSF.IO/CUFV7	https://doi.org/10.17605/OSF.IO/CUFV7
